# Supplementary material for: Sarcopenia: investigation of metabolic changes and its associated mechanisms
Source: Skelet Muscle. 2023 Jan 19;13:2. doi: 10.1186/s13395-022-00312-w (PMC9850598; doi:10.1186/s13395-022-00312-w)
Supplement: Supplementary file 2 — Additional file 2: Supplementary Table 1. Association of the metabolome with sarcopenia z-score SMI, and maximum grip strength. [file 13395_2022_312_MOESM2_ESM.xlsx]

## Sheet: sarcopenia z-score
Association of the metabolome with sarcopenia z-score
Analytes	P.Value	BETA	P.adjusted
Cit	1.98584e-06	7.02959	0.000256173
NEFA.26:2	0.00281657	5.14226	0.181669
Carn.8.0.DC	0.014869	4.34699	0.39672
Succinic acid	0.0191725	4.20317	0.39672
Carn.6.0.DC	0.0231874	4.09088	0.39672
NEFA 24:2	0.026418	4.00722	0.39672
Carn.10.0.DC	0.0292388	3.94801	0.39672
CA	0.0317768	3.89019	0.39672
Carn.7.0.DC	0.034752	3.83705	0.39672
Fumaric acid	0.038031	3.7775	0.39672
Carn.6.0.OH	0.0385046	3.76923	0.39672
NEFA.16:3	0.0395301	3.75161	0.39672
NEFA 26:1	0.0399796	3.74377	0.39672
Carn.10.1	0.0452555	3.65929	0.416997
TCA.3S	0.0509607	-2.77177	0.437935

## Sheet: SMI
Association of the metabolome with SMI
Analytes	P.Value	BETA	P.adjusted
TLCA	0.00689515	0.0397229	0.290297
CDCA	0.0155229	-0.0355818	0.290297
His	0.0180602	0.034878	0.290297
Carn.14.1	0.0182883	-0.0348188	0.290297
NEFA 14:2	0.0189194	-0.0346578	0.290297
NEFA 12:1	0.0213081	-0.0340854	0.290297
Succinic acid	0.0238133	-0.033538	0.290297
Carn.12.1	0.0263446	-0.0330298	0.290297
UDCA	0.0292447	-0.0344246	0.290297
GLCA	0.0341283	0.0317136	0.290297
Citric acid	0.0364109	-0.0306049	0.290297
Val	0.0365909	0.0313234	0.290297
Carn.6.0	0.0368385	-0.0312652	0.290297
Carn.14.0	0.0386015	-0.0310278	0.290297
TCA	0.038852	0.0309735	0.290297
Alpha Ketoglutaric acid	0.0388839	-0.030969	0.290297
Fumaric acid	0.0414738	-0.0306108	0.290297
CA	0.0420291	-0.0305744	0.290297
Carn.16.1	0.042757	-0.0304398	0.290297
NEFA.14:1	0.045747	-0.0300564	0.295068

## Sheet: handgrip strength
Association of the metabolome with maximum grip strength
Analytes	P.Value	BETA	P.adjusted
Carn.10.0.DC	0.000803407	-0.336817	0.0971769
NEFA 24:4	0.00241615	-0.312212	0.0971769
NEFA 24:2	0.0029854	-0.307304	0.0971769
NEFA 12:1	0.00397663	-0.29962	0.0971769
NEFA.24:1	0.00426174	-0.297789	0.0971769
Carn.8.0.DC	0.00502683	-0.293336	0.0971769
TCDCA	0.0054725	0.290997	0.0971769
NEFA 14:2	0.00588951	-0.288948	0.0971769
Fumaric acid	0.00769917	-0.281249	0.102657
Succinic acid	0.00777708	-0.280953	0.102657
TCA.3S	0.00957548	0.354439	0.110802
Carn.14.1	0.0100729	-0.273158	0.110802
NEFA.22:2	0.0139539	-0.262805	0.129462
NEFA 22:4	0.0142695	-0.262072	0.129462
Carn.4.0.OH	0.0147116	-0.261066	0.129462
NEFA 19:1	0.0168716	-0.256479	0.139191
NEFA 22:3	0.0192913	-0.253913	0.149791
Carn.12.1	0.0207485	-0.249321	0.15206
Carn.14.2	0.0219115	-0.247482	0.15206
Beta Hydroxy butyric acid	0.0230395	-0.245585	0.15206
TCA	0.0248546	0.24283	0.156229
NEFA 24:3	0.0262647	-0.240799	0.157588
NEFA 16:3	0.0276813	-0.238845	0.158866
TLCA	0.034438	0.234523	0.189409
Carn.16.1	0.0365587	-0.228131	0.19303
NEFA 16:1	0.0400226	-0.224506	0.203191
Carn.12.0	0.0420383	-0.222508	0.20552
Carn.5.0.3M	0.0440966	0.220544	0.207884
NEFA 20:1	0.0467161	-0.218144	0.212639
