# Supplementary material for: Sarcopenia: investigation of metabolic changes and its associated mechanisms
Source: Skelet Muscle. 2023 Jan 19;13:2. doi: 10.1186/s13395-022-00312-w (PMC9850598; doi:10.1186/s13395-022-00312-w)
Supplement: Supplementary file 4 — Additional file 4: Supplementary Table 3. Results of pathway significance using mediation analysis by partial least squares-structural equation modeling (PLSSEM). [file 13395_2022_312_MOESM4_ESM.xlsx]

## Sheet: Path coefficents
Mean,STDEV, T-values, P-values
	Original Sample (O)	Sample Mean (M)	Standard deviation (STDEV)	T Statistic ǀO/STVEDǀ	P values
IGF-> Long_chain_NEFA	-0.372	-0.353	0.293	1.269	0.205
IGF-> Mid_chain_NEFA	-0.479	-0.455	0.278	1.725	0.085
IGF-> Very_Long_chain_NEFA	-0.498	-0.536	0.123	4.049	0
Long_chain_NEFA-> Sarcopenia	-1.002	-0.862	0.481	2.083	0.038
Mid_chain_NEFA-> Sarcopenia	0.713	0.571	0.443	1.609	0.108
Very_Long_chain_NEFA-> Sarcopenia	0.759	0.725	0.283	2.686	0.007

## Sheet: specific indirect effects
Mean,STDEV, T-values, P-values
	Original Sample (O)	Sample Mean (M)	Standard deviation (STDEV)	T Statistic ǀO/STVEDǀ	P values
IGF-> Long_chain_NEFA-> Sarcopenia	0.372	0.356	0.309	1.204	0.229
IGF-> Mid_chain_NEFA-> Sarcopenia	-0.341	-0.318	0.266	1.281	0.201
IGF-> Very_Long_chain_NEFA-> Sarcopenia	-0.378	-0.389	0.188	2.009	0.045

## Sheet: Total indirect effects
Mean,STDEV, T-values, P-values
	Original Sample (O)	Sample Mean (M)	Standard deviation (STDEV)	T Statistic ǀO/STVEDǀ	P values
IGF-> Long_chain_NEFA
IGF-> Mid_chain_NEFA
IGF-> Sarcopenia	-0.347	-0.35	0.167	2.071	0.039
IGF-> Very_Long_chain_NEFA
Long_chain_NEFA-> Sarcopenia		0	0
Mid_chain_NEFA-> Sarcopenia		0	0
Very_Long_chain_NEFA-> Sarcopenia		0	0
